# Supplementary material for: Label-Free Impedimetric Biosensor Based on Molecularly Imprinted PPy/MWCNTs Nanocomposites for Sensitive and Selective Detection of Escherichia coli
Source: Biosensors (Basel). 2026 Apr 9;16(4):210. doi: 10.3390/bios16040210 (PMC13113960; doi:10.3390/bios16040210)
Supplement: Supplementary file 1 [file biosensors-16-00210-s001.zip]

Archive with 1 entries (1 files):
- biosensors-4234006-SI.pdf
